# Supplementary material for: Architectural Refuges: Mapping Spatial Heterogeneity and Niche-Mediated Drug Resistance in Gastric and Esophageal Adenocarcinomas
Source: Cancers (Basel). 2026 May 27;18(11):1748. doi: 10.3390/cancers18111748 (PMC13255619; doi:10.3390/cancers18111748)
Supplement: Supplementary file 1 [file cancers-18-01748-s001.zip]

Archive with 2 entries (2 files):
- Supplementary Table S1 PRIYA.xlsx
- Supplementary Table S2 PRIYA.xlsx
