# Supplementary material for: Architectural Refuges: Mapping Spatial Heterogeneity and Niche-Mediated Drug Resistance in Gastric and Esophageal Adenocarcinomas
Source: Cancers (Basel). 2026 May 27;18(11):1748. doi: 10.3390/cancers18111748 (PMC13255619; doi:10.3390/cancers18111748)
Supplement: Supplementary file 1 [file cancers-18-01748-s001.zip › Supplementary Table S1 PRIYA.xlsx]

## Sheet: Sheet1
Study (Ref)	Cancer Type	Method(s)	Niche Category	Main Cell Populations / Signaling Axes	Treatment Context	Level of Evidence
Zhang et al. [12]	GC	scRNA-seq, Spatial Transcriptomics (ST)	Excluded Niche	iCAFs, myCAFs, Cancer Stem Cells (WNT/EGFR)	Standard Chemotherapy	Exploratory profiling; Preclinical in vitro/in vivo validation
Dong et al. [15]	GC	Bulk RNA-seq, scRNA-seq	Excluded Niche	Depleted ECM, Macrophage polarization	5-Fluorouracil (5-FU)	Retrospective clinical association; Exploratory profiling
Jia et al. [20]	GC	scRNA-seq, Bulk RNA-seq	Excluded Niche	IGF1+ CAFs, Malignant Epithelial Cells	Chemotherapy (general)	Exploratory profiling; Preclinical validation
Pei et al. [21]	ESCC	scRNA-seq, ST, Multi-omics	Excluded Niche	GPR116+ Pericytes, Endothelial Cells	Therapeutic Antibody Delivery	Exploratory profiling; Preclinical in vivo models
Ma et al. [23]	GC	scRNA-seq, ST, Multiplex IF	Immune-Tolerant Niche	SPP1+C1QC+ TAMs, CD8+ Exhausted T cells	Anti-PD-1 Therapy	Spatial correlative; Retrospective clinical analysis
Liu et al. [24]	GC	scRNA-seq	Immune-Tolerant Niche	TAM/APOE, MIF/CD74 axis	Immunosuppression (Milatuzumab)	Exploratory profiling; Preclinical in vitro/in vivo
Wang et al. [26]	GC	ST, scRNA-seq	Immune-Tolerant Niche	ITLS (CXCL13+ T cells) vs. pTLS (Immunosuppressive B cells)	Immunotherapy (general)	Spatial correlative; Retrospective clinical analysis
Lv et al. [13]	GC	Multi-omics, Multiplex IF	Immune-Tolerant Niche	Siglec-10+ TAMs, CD24+ tumor cells	Anti-PD-1 Therapy	Preclinical functional validation; Retrospective clinical association
Sun et al. [14]	GC	Spatial Metabolomics, Lipidomics, ST	Metabolic Niche	Lipid-enriched profiles at tumor-normal interface	General Survival/Resistance	Exploratory spatial multi-omics
Sung et al. [32]	GC	ST, scRNA-seq	Metabolic Niche	Endothelial cells, NAMPT/ITGA5 integrin axis	Immune Checkpoint Blockade (ICB)	Spatial correlative; Exploratory profiling
Seo et al. [35]	GC (Peritoneal)	RNA-seq, scRNA-seq, ST	Metastatic Niche (Peritoneum)	Metabolic scavenging programs, Fibrotic stroma	Intraperitoneal Paclitaxel	Phase Ib/II Clinical Trial translational correlative
Hu et al. [33]	GC (Lymph Node)	scRNA-seq, ST	Metastatic Niche (Lymph Node)	Necroptotic signaling, Immunosuppressive Myeloid cells	Lymph Node Metastasis	Exploratory profiling
Liu et al. [10]	GC (Brain)	Spatial Transcriptomics	Metastatic Niche (Brain)	Vasculogenic mimicry, Atypical vasculature	Anti-angiogenic Therapy	Exploratory spatial profiling
Yang et al. [28]	GC (Liver)	Multi-omics, scRNA-seq	Metastatic Niche (Liver)	Stearoyl metabolism, NCOA4-mediated ferritinophagy	Hepatic Metastasis	Exploratory profiling; Preclinical in vitro models
Supplementary Table S1. Summary of key spatial, single cell, and multi omics studies defining architectural refuges in upper gastrointestinal cancers.
Abbreviations: GC = Gastric Cancer; ESCC = Esophageal Squamous Cell Carcinoma; scRNA-seq = single cell RNA sequencing; ST = Spatial Transcriptomics; IF = Immunofluorescence; TAM = Tumor Associated Macrophage; CAF = Cancer Associated Fibroblast; ITLS = Intratumoral Tertiary Lymphoid Structure; pTLS = Peritumoral Tertiary Lymphoid Structure.
