# Supplementary material for: Architectural Refuges: Mapping Spatial Heterogeneity and Niche-Mediated Drug Resistance in Gastric and Esophageal Adenocarcinomas
Source: Cancers (Basel). 2026 May 27;18(11):1748. doi: 10.3390/cancers18111748 (PMC13255619; doi:10.3390/cancers18111748)
Supplement: Supplementary file 1 [file cancers-18-01748-s001.zip › Supplementary Table S2 PRIYA.xlsx]

## Sheet: Sheet1
Therapeutic Target or Axis	Relevant Spatial Niche	Technological Platform	Level of Evidence and Validation	Reference(s)
Siglec 10	Immune Tolerant Niche (TAMs)	Multi omics, Multiplex IF	Preclinical functional validation, Retrospective clinical association	[13]
MIF/CD74	Immune Tolerant Niche (TAMs)	scRNA seq, Functional assays	Exploratory profiling, In vitro and in vivo mechanistic validation	[24]
USP14/IMP2/CXCL2	Immune Tolerant Niche (MDSCs)	scRNA seq, Clinical samples	Clinical evidence supported functional validation in vivo	[25]
GPR116+ Pericytes	Excluded Niche (Vascular)	scRNA seq, ST, Multi omics	Spatial multi omics analysis, In vivo mouse model validation	[21]
NAMPT/ITGA5	Metabolic Niche (Endothelial)	ST, scRNA seq	Spatial correlative analysis, Exploratory profiling	[32]
CXC Chemokine Receptor 4 (CXCR4)	Immune Tolerant Niche	Multi omics approaches	Bioinformatic prediction, Clinical correlation analysis	[45]
CCL2 (Fibroblast,Macrophage)	Immune Tolerant Niche	ST, Multiplex IHC, In vivo	Spatial in situ analysis, In vivo intervention with monoclonal antibodies	[43]
CCL28/CCR10 (B cells)	Immune Tolerant Niche	scRNA seq, ST, Animal models	Cross cancer spatial validation, Functional studies in animal models	[44]
RNA methylation regulators / TG 101,209	Metabolic Niche	Multi omics	Preclinical therapeutic evaluation	[46]
KLF9	Metabolic Niche (Stroma enriched)	Multi omics spatial mapping	Spatial correlative analysis	[47]
FOS/IFI27	Metabolic Niche	single cell RNA seq (Organoids)	Preclinical in vitro trajectory analysis	[44]
FAK/AKT/mTOR axis (Saikosaponin D)	Metabolic Niche	single cell RNA seq, Bulk RNA seq	Preclinical in vitro validation	[45]
Supplementary Table S2. Summary of therapeutic targets in gastroesophageal adenocarcinomas and their respective levels of evidence.
Abbreviations: TAM = Tumor Associated Macrophage, ST = Spatial Transcriptomics, IF = Immunofluorescence, IHC = Immunohistochemistry, MDSC = Myeloid Derived Suppressor Cell.
